# Supplementary material for: Reliability of large language models in managing odontogenic sinusitis clinical scenarios: a preliminary multidisciplinary evaluation
Source: Eur Arch Otorhinolaryngol. 2024 Jan 8;281(4):1835–41. doi: 10.1007/s00405-023-08372-4 (PMC10943141; doi:10.1007/s00405-023-08372-4)
Supplement: Supplementary file 2 — Supplementary file2 (XLSX 36 KB) [file 405_2023_8372_MOESM2_ESM.xlsx]

## Sheet: domain-specific
Article title: Reliability of large language models in managing odontogenic sinusitis clinical scenarios: a preliminary multidisciplinary evaluation
Journal: European Archives of Oto-Rhino-Laryngology
Authors, affiliation and emails: blinded for peer-reviewing purposes
Case 1 - ChatGPT 3.5	FA	LAM	MMY	AP	CCH	AM	GF	JRC		FA, LAV, MMY, AP, CCH, AM, GF, and JRC are evaluators' initials
Domain: diagnosis	2	3	2	2	2	1	2	2
Domain: medical management	0	1	0	1	1	2	1	1
Domain: surgical management	0	2	2	2	0	2	2	1
Domain: other concerns	3	0	0	0	0	0	0	2
Total disagreeement score	5	6	4	5	3	5	5	6
Case 1 - ChatGPT 4	FA	LAM	MMY	AP	CCH	AM	GF	JRC
Domain: diagnosis	1	0	2	1	1	1	0	2
Domain: medical management	0	1	0	1	2	1	1	1
Domain: surgical management	2	1	2	1	1	1	2	3
Domain: other concerns	0	0	0	0	0	0	0	0
Total disagreeement score	3	2	4	3	4	3	3	6
Case 2 - ChatGPT 3.5	FA	LAM	MMY	AP	CCH	AM	GF	JRC
Domain: diagnosis	1	1	0	1	2	1	1	0
Domain: medical management	0	2	1	2	2	1	1	1
Domain: surgical management	0	3	2	2	0	1	3	2
Domain: other concerns	3	0	1	0	0	0	0	1
Total disagreeement score	4	6	4	5	4	3	5	4
Case 2 - ChatGPT 4	FA	LAM	MMY	AP	CCH	AM	GF	JRC
Domain: diagnosis	0	0	0	1	0	1	0	1
Domain: medical management	0	1	1	1	0	1	0	1
Domain: surgical management	0	1	2	1	0	1	0	2
Domain: other concerns	0	0	1	0	0	0	0	0
Total disagreeement score	0	2	4	3	0	3	0	4
Case 3 - ChatGPT 3.5	FA	LAM	MMY	AP	CCH	AM	GF	JRC
Domain: diagnosis	1	3	3	3	3	2	3	3
Domain: medical management	3	3	1	3	3	0	3	3
Domain: surgical management	2	2	1	2	2	1	3	3
Domain: other concerns	0	0	0	0	0	0	0	0
Total disagreeement score	6	8	5	8	8	3	9	9
Case 3 - ChatGPT 4	FA	LAM	MMY	AP	CCH	AM	GF	JRC
Domain: diagnosis	1	0	1	1	1	2	0	1
Domain: medical management	1	1	1	1	2	1	2	2
Domain: surgical management	2	1	0	2	2	2	1	2
Domain: other concerns	0	0	0	0	0	0	0	0
Total disagreeement score	4	2	2	4	5	5	3	5
Case 4 - ChatGPT 3.5	FA	LAM	MMY	AP	CCH	AM	GF	JRC
Domain: diagnosis	2	2	1	1	0	2	2	2
Domain: medical management	2	2	1	1	0	1	2	1
Domain: surgical management	2	2	0	1	0	0	0	2
Domain: other concerns	0	0	0	0	0	0	2	2
Total disagreeement score	6	6	2	3	0	3	6	7
Case 4 - ChatGPT 4	FA	LAM	MMY	AP	CCH	AM	GF	JRC
Domain: diagnosis	1	1	1	1	0	1	0	1
Domain: medical management	1	0	1	1	0	1	1	1
Domain: surgical management	2	2	0	1	0	1	1	2
Domain: other concerns	0	0	0	0	0	0	0	0
Total disagreeement score	4	3	2	3	0	3	2	4
Case 5 - ChatGPT 3.5	FA	LAM	MMY	AP	CCH	AM	GF	JRC
Domain: diagnosis	0	2	0	1	3	0	3	3
Domain: medical management	0	1	1	1	0	1	0	2
Domain: surgical management	0	2	0	1	0	2	1	2
Domain: other concerns	0	0	0	0	0	0	0	0
Total disagreeement score	0	5	1	3	3	3	4	7
Case 5 - ChatGPT 4	allevi	vaira	mayo	paderno	calvo	maniaci	felisati	craig
Comments: diagnosis	0	0	0	1	3	1	2	1
Comments: medical management	0	1	1	0	0	0	0	0
Comments: surgical treatment (sinonasal and/or dental, if any)	0	2	0	1	1	1	1	2
other concerns of any kind	0	0	0	0	0	0	0	0
overall disagreement (out of 12)	0	3	1	2	4	2	3	3
